# Supplementary material for: Improved estimation of the relationship between fetal growth and late stillbirth in the United States, 2014–15
Source: Sci Rep. 2024 Mar 12;14:6002. doi: 10.1038/s41598-024-56572-7 (PMC10933328; doi:10.1038/s41598-024-56572-7)
Supplement: Supplementary file 2 — Supplementary Information 2. [file 41598_2024_56572_MOESM2_ESM.xlsx]

## Sheet: Supplementary Table S1
		Supplementary Table S1. Distribution of variable combinations requiring imputation within GROW software.
		Variable combination	Count of observations	% of overall dataset
		Height only	32747	0.49%
		Weight only	129709	1.92%
		Parity only	25562	0.38%
		Height and Weight	62373	0.92%
		Height and Parity	887	0.01%
		Weight and Parity	2492	0.04%
		Height, Weight, and Parity	4474	0.07%
		Any imputation	258244	0.0382569

## Sheet: Supplementary Table S2
	Supplementary Table S2. Characteristics of the cohort of births by level of GROW categorised as Appropriate for gestational age (AGA; 10-90th centile), Small for gestational age (SGA; <=10th centile) and Large for gestational age (LGA; >=90th centile).
		AGA		SGA		LGA
		n	%	n	%	n	%
	Outcome
	Live birth	4,785,410	0.999	918,394	0.991	1,028,246	0.997
	Stillbirth	6,893	0.001	8,558	0.009	2,760	0.003
	Maternal age
	Under 15	3,018	0.001	508	0.001	987	0.001
	15-19	290,030	0.061	58,263	0.063	68,394	0.066
	20-24	1,052,073	0.22	225,862	0.244	215,053	0.209
	25-29	1,398,863	0.292	271,191	0.293	287,250	0.279
	30-34	1,308,148	0.273	233,312	0.252	280,515	0.272
	35-39	607,202	0.127	110,589	0.119	143,536	0.139
	40-44	124,859	0.026	25,317	0.027	33,038	0.032
	45+	8,110	0.002	1,910	0.002	2,233	0.002
	Paternal age
	Under 15	327	0	48	0	95	0
	15-19	100,361	0.021	18,848	0.02	24,379	0.024
	20-24	598,515	0.125	120,409	0.13	127,110	0.123
	25-29	1,066,671	0.223	199,010	0.215	220,764	0.214
	30-34	1,254,139	0.262	218,592	0.236	260,728	0.253
	35-39	765,943	0.16	134,990	0.146	166,881	0.162
	40-44	307,899	0.064	57,172	0.062	71,462	0.069
	45-49	101,521	0.021	20,133	0.022	24,911	0.024
	50+	46,241	0.01	10,118	0.011	12,090	0.012
	Unknown or not stated	550,686	0.115	147,632	0.159	122,586	0.119
	Maternal education
	8th grade or less	167,348	0.035	30,701	0.033	47,546	0.046
	9th-12th grade	512,537	0.107	124,663	0.134	121,295	0.118
	High school graduate or GED	1,165,490	0.243	261,262	0.282	255,368	0.248
	Some college	1,009,826	0.211	204,643	0.221	214,814	0.208
	Associate degree	387,402	0.081	70,080	0.076	82,325	0.08
	Bachelor's degree	946,106	0.197	142,682	0.154	191,904	0.186
	Master's degree	417,662	0.087	62,111	0.067	82,008	0.08
	Doctorate or doctoral-level professional degree	121,925	0.025	17,931	0.019	22,279	0.022
	Unknown or not stated	64,007	0.013	12,879	0.014	13,467	0.013
	Maternal race
	White	3,627,300	0.757	673,245	0.726	763,088	0.74
	Black	671,956	0.14	156,214	0.169	169,873	0.165
	American Indian/Alaska Native	48,935	0.01	10,865	0.012	13,280	0.013
	Asian	320,057	0.067	60,029	0.065	57,377	0.056
	Native Hawaiian and Other Pacific Islander	13,003	0.003	2,795	0.003	4,065	0.004
	More than one race	108,671	0.023	23,391	0.025	22,805	0.022
	Unknown or not stated	2,381	0	413	0	518	0.001
	Maternal Hispanic origin
	Non-Hispanic	3,595,222	0.75	731,626	0.789	724,837	0.703
	Mexican	726,115	0.152	113,261	0.122	186,037	0.18
	Puerto Rican	67,262	0.014	13,664	0.015	15,920	0.015
	Cuban	24,650	0.005	3,950	0.004	8,241	0.008
	Central and South American	158,909	0.033	23,970	0.026	45,743	0.044
	Other and unknown Hispanic origin	182,941	0.038	32,891	0.035	43,136	0.042
	Unknown or not stated	37,204	0.008	7,590	0.008	7,092	0.007
	Maternal nativity (place of birth)
	Born in the US (50 states)	3,691,274	0.77	747,089	0.806	759,048	0.736
	Born outside the US (incl. territories)	1,090,626	0.228	177,114	0.191	269,449	0.261
	Unknown or not stated	10,403	0.002	2,749	0.003	2,509	0.002
	Maternal prepregnancy BMI
	Underweight (under 18.5)	171,549	0.036	35,444	0.038	34,128	0.033
	Normal (18.5-24.9)	2,158,420	0.45	357,027	0.385	453,112	0.439
	Overweight (25.0-29.9)	1,193,646	0.249	227,891	0.246	259,500	0.252
	Obesity I (30.0-34.9)	622,823	0.13	141,828	0.153	134,847	0.131
	Obesity II (35.0-39.9)	290,836	0.061	74,845	0.081	64,678	0.063
	Obesity III (40.0+)	194,333	0.041	54,012	0.058	47,845	0.046
	Unknown or not stated	160,696	0.034	35,905	0.039	36,896	0.036
	WIC
	No	2,713,936	0.566	471,789	0.509	561,953	0.545
	Yes	1,971,056	0.411	431,208	0.465	446,309	0.433
	Unknown or not stated	107,311	0.022	23,955	0.026	22,744	0.022
	Maternal smoking
	Non-smoker	4,291,287	0.895	755,286	0.815	942,131	0.914
	Continued smoking	323,001	0.067	131,944	0.142	50,425	0.049
	Quit smoking	112,301	0.023	23,270	0.025	24,106	0.023
	Started smoking	2,806	0.001	797	0.001	519	0.001
	Unknown or not stated	62,908	0.013	15,655	0.017	13,825	0.013
	Maternal diabetes
	No diabetes	4,509,578	0.941	871,095	0.94	929,916	0.902
	Gestational diabetes	244,270	0.051	46,131	0.05	80,276	0.078
	Prepregnancy diabetes	27,442	0.006	7,140	0.008	18,480	0.018
	Unknown or not stated	11,013	0.002	2,586	0.003	2,334	0.002
	Maternal hypertension
	No hypertension	4,501,760	0.939	825,871	0.891	959,934	0.931
	Eclampsia	9,072	0.002	4,694	0.005	2466	0.002
	Gestational hypertension	217,524	0.045	73,581	0.079	53,388	0.052
	Prepregnancy hypertension	63,947	0.013	22,806	0.025	15,218	0.015
	Infertility treatment
	No	4,730,173	0.987	914,625	0.987	1,017,813	0.987
	Yes	51,117	0.011	9,741	0.011	10,859	0.011
	Unknown or not stated	11,013	0.002	2,586	0.003	2,334	0.002
	Num. prev. live births
	0	1,875,205	0.391	360,899	0.389	390,632	0.379
	1	1,537,268	0.321	281,568	0.304	319,868	0.31
	2	797,042	0.166	156,990	0.169	177,594	0.172
	3	334,409	0.07	70,669	0.076	79,394	0.077
	4	126,643	0.026	28,242	0.03	32,246	0.031
	5	51,693	0.011	11,873	0.013	13,550	0.013
	6	23,064	0.005	5,430	0.006	6,336	0.006
	7+	24,132	0.005	5,318	0.006	6,781	0.007
	Unknown or not stated	22,847	0.005	5,963	0.006	4,605	0.004
	Timing of prenatal care
	1st-3rd month	3,596,225	0.75	666,826	0.719	741,913	0.72
	4th-6th month	764,613	0.16	160,158	0.173	188,900	0.183
	7th-final month	201,794	0.042	42,468	0.046	46,938	0.046
	No prenatal care	61,718	0.013	19,298	0.021	17,283	0.017
	Unknown or not stated	167,953	0.035	38,202	0.041	35,972	0.035
	Infant sex
	Female	2,337,628	0.488	460,524	0.497	494,667	0.48
	Male	2,454,675	0.512	466,428	0.503	536,339	0.52
	Gestational age
	28-31 weeks	21,675	0.005	17,269	0.019	29,655	0.029
	32-36 weeks	275,857	0.058	73,321	0.079	210,568	0.204
	37-41 weeks	4,315,414	0.9	695,373	0.75	785,359	0.762
	42-44 weeks	179,357	0.037	140,989	0.152	5,424	0.005
